# Supplementary material for: Active vs. Passive Thermal Imaging for Helping the Early Detection of Soil-Borne Rot Diseases on Wild Rocket [Diplotaxis tenuifolia (L.) D.C.]
Source: Plants (Basel). 2023 Apr 11;12(8):1615. doi: 10.3390/plants12081615 (PMC10141070; doi:10.3390/plants12081615)
Supplement: Supplementary file 1 [file plants-12-01615-s001.zip]

Archive with 1 entries (1 files):
- plants-2313400-supplementary.pdf
